# Supplementary material for: Metabolic phenotyping reveals an emerging role of ammonia abnormality in Alzheimer’s disease
Source: Nat Commun. 2024 May 7;15:3796. doi: 10.1038/s41467-024-47897-y (PMC11076546; doi:10.1038/s41467-024-47897-y)
Supplement: Supplementary file 4 — Source data [file 41467_2024_47897_MOESM4_ESM.xlsx]

## Sheet: fig2a
	Number of metabolites
Fatty Acids	37
Organic Acids	28
Amino Acids	27
Others	22
Bile Acids	19
Carnitines	19
Short Chain Fatty Acids	10
Carbohydrates	9
Sugar	6
Inhibitory Neurotransmitters	5
Excitatory Neurotransmitters	4
Branch chain amino acids	3

## Sheet: fig 2b
	PC1		NC(n=489)			SCD(n=239)			MCI(n=284)			AD(n=387)
	x	err. Bar	mean	SD	n	mean	SD	n	mean	SD	n	mean	SD	n
NC	-0.64804	0.085378	-0.80736	3.69671	489			489			489			489
SCD	-0.45117	0.13052			239	0.113178	3.4323	239			239			239
MCI	-0.19832	0.111446			284			284	0.321493	3.34433	284			284
AD	1.243	0.127545			387			387			387	0.71433	3.28568	387

## Sheet: fig 2c
	Bile acid*	Branch chain amino acids*	Excitatory neurotransmitters*	Medium and long chain fatty acids*	Amino acids*	Inhibitory neurotransmitters	Organic acids	sugar	Carbohydrates	Short chain fatty acids	Carnitines
	49	74	71	67	42	67	41	70	55	63	66
CN	1	1	1	1	1	1	1	1	1	1	1
SCD	1.10877	0.896981	0.972329	1.03747	0.95373	1.00421	1.00273	0.957665	0.80576	0.959866	0.9815
MCI	1.08692	0.929364	0.926585	0.985179	0.969811	0.953844	0.910952	0.990867	0.880533	1.06224	0.982687
AD	1.23526	0.894688	0.899759	1.00306	1.00072	1.05568	0.956531	1.05412	1.05326	1.10374	0.978269

## Sheet: fig 2d
		BCAA	glutamate related	aspartate related	BA-conjugated	BA-unconjugated
		81	75	77	62	67
CN	1	0	0	0	0	0
SCD	2	-0.411679	-0.142995	-0.133162	0.0670985	-0.0683842
MCI	3	-0.258124	-0.277227	-0.108577	0.128679	0.0447724
AD	4	-0.411975	-0.357966	0.00772997	0.262529	0.0917641

## Sheet: fig 3a
	M0	SCD/CN	MCI/CN	AD/CN	SCD-MCI	SCD-AD	MCI-AD
GCDCA	0.337348	0.310306	0.188386	0.410806
GDCA	0.233983		0.169016	0.415545		0.221668	0.204455
GCDCA/CDCA	0.285573	0.255904	0.155379	0.393535			0.211531
GDCA/DCA	1.47896			1		1	1
GDCA/CA	0.194981		0.185172	0.350327
PriBA	0.202074	0.185873		0.231519
L-Valine	-0.23541	-0.28947	-0.16057	-0.2424
L-Leucine	-0.18721	-0.17425		-0.21988
L-Isoleucine	-0.16714	-0.27647		-0.21178	0.221368
BCAAs	-0.22307	-0.26568		-0.24277
glutamate	-0.26335		-0.29601	-0.43371	-0.215098	-0.380432	-0.176678
glutamate/glutamine	-0.24903		-0.26992	-0.42184	-0.204175	-0.347898	-0.198675
glutamate/GABA	-0.19462		-0.21534	-0.3212		-0.323768

## Sheet: fig 3b
	GCDCA	GDCA	GCDCA/CDCA	GDCA/DCA	GDCA/CA	Primary BAs	L-valine	L-isoleucine	L-leucine	BCAAs	glutamate	glutamate/glutamine	glutamate/GABA
MMSE	0	-0.14	-0.07	-0.11	-0.11	0	0	0	0	0	0.123	0.113	0.062
ACEIII	0	-0.12	-0.06	-0.09	-0.08	0	0.08	0	0	0.066	0.145	0.127	0.094
MoCA_B	0	-0.12	-0.06	0	0	0	0	0	0	0	0.103	0.096	0.065
FAQ	0	0.066	0	0.074	0	0	0	0	0	0	-0.11	-0.09	-0.07
ADL	0	0	0	0	0	0	0	0	0	0	-0.06	0	0
AVLT_N4	0	-0.07	0	0	0	0	0	0	0	0	0	0	0
BVMT_N4	0	0	0	0	0	0	0	0	0	0	0.071	0	0
AVLT_N7	0	0	-0.08	0	0	0	0	0	0.067	0	0	0	0
BVMT_N6	0	0	0	0	0	0	0	0	0	0	0	0	0
BVMT_N5	0	0	0	0	0	0	0	0	0	0	0.073	0	0
AVLT_N5	0	-0.07	0	0	0	0	0	0	0	0	0	0	0
AFT correct	0	-0.11	0	-0.08	-0.07	0	0	0	0	0	0.147	0.136	0.128
BNT	0	0	0	0	0	0	0	0	0	0	0.071	0	0
Trails1	0	0	0	0	0	0	0	0	-0.08	-0.06	-0.09	-0.07	-0.1
Trails2	0	0	0	0	0	0	0	0	-0.07	0	0	0	-0.07
JLO	0	0	0	0	0	0	0	0	0	0	0	0	0
SDMT correct	0	0	0	0	0	0	0.091	0.086	0.095	0.091	0.087	0.07	0.08
DST	0	0	0	0	0	0	0	0	0	0	0	0	0

## Sheet: fig 3 cde
group	sex(male=1,female=2)	age	APOE(E4+=1, E4-=0)
CN	2	52	0
CN	1	67	0
CN	2	50	0
CN	2	55	0
CN	2	67	0
CN	2	54	1
CN	2	50	0
CN	2	66	1
CN	1	69	0
CN	2	66	1
CN	2	74	1
CN	2	56	0
CN	1	69	0
CN	2	66	0
CN	2	58	0
CN	1	56	0
CN	2	66	0
CN	2	60	0
CN	2	77	0
CN	1	66	0
CN	2	63	0
CN	1	58	0
CN	2	52	0
CN	2	65	0
CN	2	84	0
CN	2	48	0
CN	2	78	0
CN	1	67	0
CN	2	68	0
CN	2	63	1
CN	1	65	0
CN	1	60	0
CN	2	60	0
CN	2	79	0
CN	2	56	1
CN	2	55	0
CN	2	72	0
CN	2	73	0
CN	1	50	1
CN	2	61	0
CN	2	59	1
CN	2	80	1
CN	2	64	0
CN	1	67	0
CN	2	67	1
CN	1	76	0
CN	1	68	0
CN	2	63	0
CN	2	53	0
CN	1	80	1
CN	2	70	0
CN	1	64	0
CN	1	53	1
CN	1	61	0
CN	1	73	1
CN	1	69	0
CN	1	66	1
CN	2	66	0
CN	2	70	0
CN	1	69	0
CN	2	53	0
CN	2	70	0
CN	1	61	0
CN	2	58	0
CN	2	65	0
CN	2	61	0
CN	1	51	0
CN	1	64	1
CN	2	44	1
CN	1	56	0
CN	1	61	0
CN	2	67	0
CN	2	66	0
CN	2	62	1
CN	2	57	1
CN	2	80	0
CN	2	73	0
CN	2	64	0
CN	2	60	0
CN	1	63	0
CN	2	72	0
CN	2	63	0
CN	1	68	0
CN	2	57	0
CN	2	60	0
CN	2	55	0
CN	2	62	1
CN	2	64	0
CN	1	70	0
CN	1	68	0
CN	2	52	0
CN	2	77	0
CN	2	73	0
CN	2	65	1
CN	2	57	0
CN	1	51	0
CN	2	67	0
CN	2	57	0
CN	2	58	1
CN	1	55	1
CN	1	71	0
CN	2	52	0
CN	2	65	0
CN	2	68	0
CN	1	65	0
CN	2	68	0
CN	2	63	0
CN	2	62	1
CN	1	57	0
CN	2	64	0
CN	1	62	0
CN	1	70	1
CN	2	67	0
CN	2	66	0
CN	2	67	0
CN	2	56	0
CN	2	67	0
CN	2	52	1
CN	1	69	0
CN	1	69	0
CN	1	62	0
CN	2	73	0
CN	1	72	0
CN	2	59	1
CN	2	65	0
CN	1	62	0
CN	2	65	1
CN	1	51	0
CN	2	65	0
CN	1	66	0
CN	1	64	1
CN	1	74	0
CN	2	61	0
CN	2	56	1
CN	2	53	0
CN	1	61	0
CN	1	62	0
CN	2	52	0
CN	1	68	0
CN	2	61	0
CN	2	67	0
CN	2	52	0
CN	2	84	1
CN	1	84	0
CN	2	68	0
CN	2	73	0
CN	1	50	0
CN	1	80	0
CN	2	60	1
CN	1	58	0
CN	2	55	0
CN	1	74	0
CN	1	58	0
CN	1	78	0
CN	2	65	0
CN	2	70	0
CN	2	76	0
CN	2	56	0
CN	1	69	0
CN	2	66	0
CN	2	69	0
CN	1	64	0
CN	2	60	0
CN	2	72	0
CN	1	67	0
CN	1	57	1
CN	2	57	0
CN	2	57	0
CN	1	76	1
CN	2	71	0
CN	2	60	0
CN	1	73	0
CN	2	69	0
CN	1	65	0
CN	2	63	0
CN	1	69	1
CN	2	56	0
CN	1	60	0
CN	2	71	0
CN	1	66	0
CN	2	51	0
CN	2	59	0
CN	2	60	0
CN	1	72	1
CN	2	54	1
CN	2	74	0
CN	2	69	1
CN	2	64	0
CN	1	64	1
CN	2	59	1
CN	2	66	0
CN	2	53	0
CN	2	62	1
CN	2	60	0
CN	2	74	0
CN	2	55	0
CN	1	71	0
CN	2	71	1
CN	2	69	0
CN	2	67	0
CN	1	68	0
CN	1	72	0
CN	1	51	1
CN	1	60	1
CN	2	70	0
CN	2	61	0
CN	2	71	1
CN	2	68	0
CN	2	66	0
CN	1	60	0
CN	1	64	0
CN	2	56	0
CN	1	69	0
CN	1	72	1
CN	2	65	0
CN	2	65	0
CN	2	68	0
CN	2	73	0
CN	2	69	0
CN	2	52	0
CN	2	60	0
CN	1	74	0
CN	1	58	0
CN	2	70	0
CN	1	77	1
CN	1	64	0
CN	2	53	0
CN	1	58	0
CN	1	70	0
CN	2	53	0
CN	1	68	0
CN	2	64	0
CN	2	57	1
CN	2	68	0
CN	1	68	0
CN	2	49	0
CN	2	54	0
CN	2	71	0
CN	2	78	0
CN	1	63	0
CN	2	65	0
CN	2	53	0
CN	2	65	0
CN	2	61	1
CN	1	72	0
CN	2	64	0
CN	2	72	0
CN	2	62	0
CN	2	59	0
CN	2	51	0
CN	2	59	0
CN	2	60	1
CN	1	63	0
CN	2	40	0
CN	2	52	0
CN	2	69	0
CN	2	65	0
CN	2	76	0
CN	1	79	1
CN	2	50	0
CN	2	64	0
CN	2	68	1
CN	1	74	0
CN	2	77	0
CN	2	56	0
CN	2	63	0
CN	2	66	1
CN	2	69	0
CN	2	56	0
CN	1	67	0
CN	1	75	0
CN	2	62	0
CN	2	60	1
CN	2	68	0
CN	1	66	0
CN	1	64	0
CN	2	73	0
CN	2	63	0
CN	2	63	1
CN	1	74	0
CN	2	56	0
CN	2	72	0
CN	1	62	0
CN	2	63	0
CN	2	64	0
CN	1	67	0
CN	1	66	0
CN	2	49	0
CN	1	69	0
CN	2	73	0
CN	2	75	1
CN	1	75	0
CN	2	58	0
CN	2	53	0
CN	2	64	0
CN	2	52	0
CN	2	66	1
CN	1	62	0
CN	2	57	0
CN	2	58	0
CN	2	56	0
CN	1	68	0
CN	2	52	0
CN	2	62	0
CN	2	52	0
CN	2	66	0
CN	2	70	1
CN	2	57	0
CN	1	64	0
CN	2	68	0
CN	1	74	0
CN	2	55	0
CN	1	59	0
CN	2	59	0
CN	2	66	1
CN	2	70	0
CN	2	65	1
CN	2	56	0
CN	2	62	0
CN	1	75	0
CN	2	64	0
CN	2	65	0
CN	1	55	0
CN	2	66	0
CN	2	72	0
CN	2	56	0
CN	1	73	0
CN	1	65	0
CN	2	62	0
CN	2	65	0
CN	2	64	0
CN	2	64	0
CN	2	73	0
CN	1	55	1
CN	1	65	0
CN	1	72	0
CN	1	56	0
CN	1	57	0
CN	2	62	0
CN	1	57	0
CN	2	62	0
CN	2	63	0
CN	2	50	0
CN	2	65	1
CN	1	73	0
CN	2	75	0
CN	1	74	0
CN	2	55	0
CN	1	79	0
CN	2	56	0
CN	2	52	1
CN	2	61	1
CN	2	76	1
CN	2	66	0
CN	1	51	0
CN	2	49	1
CN	2	66	0
CN	1	60	1
CN	2	67	0
CN	2	72	0
CN	1	69	0
CN	2	66	0
CN	2	68	0
CN	2	69	0
CN	1	69	0
CN	2	49	0
CN	2	63	1
CN	2	69	1
CN	2	57	0
CN	2	50	1
CN	2	62	0
CN	1	73	0
CN	2	72	1
CN	1	57	0
CN	1	75	1
CN	2	62	0
CN	1	70	0
CN	1	84	0
CN	1	68	0
CN	1	71	0
CN	2	61	0
CN	2	70	1
CN	1	63	0
CN	2	49	0
CN	2	51	0
CN	2	60	1
CN	2	65	0
CN	2	49	1
CN	1	44	0
CN	2	65	0
CN	2	63	0
CN	1	66	0
CN	2	59	0
CN	1	53	0
CN	2	51	1
CN	2	67	0
CN	2	57	1
CN	2	52	0
CN	1	80	1
CN	1	79	1
CN	2	52	0
CN	2	40	0
CN	2	76	0
CN	2	64	0
CN	1	62	0
CN	1	62	0
CN	2	68	0
CN	1	64	0
CN	2	50	0
CN	1	73	0
CN	2	76	1
CN	1	64	0
CN	1	76	0
CN	2	62	0
CN	2	73	1
CN	2	51	0
CN	2	59	0
CN	2	45	1
CN	2	70	0
CN	2	68	0
CN	1	73	0
CN	2	65	1
CN	2	66	0
CN	2	56	0
CN	2	63	0
CN	2	62	0
CN	2	78	0
CN	2	55	0
CN	2	48	0
CN	2	54	1
CN	1	61	0
CN	1	61	0
CN	2	50	0
CN	1	75	0
CN	2	70	0
CN	2	72	0
CN	2	62	0
CN	1	57	0
CN	1	58	0
CN	2	61	0
CN	2	55	0
CN	1	75	1
CN	2	56	0
CN	1	58	0
CN	1	53	1
CN	1	72	0
CN	2	58	0
CN	2	62	0
CN	1	65	0
CN	2	67	0
CN	1	61	0
CN	2	76	0
CN	1	65	0
CN	2	67	0
CN	2	62	0
CN	1	75	0
CN	1	51	0
CN	1	65	0
CN	NA	62	1
CN	1	73	1
CN	1	71	1
CN	2	69	0
CN	2	60	0
CN	2	60	1
CN	2	51	0
CN	2	75	0
CN	2	52	0
CN	2	66	0
CN	2	60	0
CN	2	66	0
CN	2	50	0
CN	1	62	1
CN	2	78	0
CN	2	64	0
CN	2	66	0
CN	2	64	0
CN	2	66	0
CN	2	59	0
CN	1	47	1
CN	2	57	0
CN	2	59	0
CN	1	47	1
CN	1	67	0
CN	2	53	0
CN	1	63	1
CN	2	57	0
CN	2	78	0
MCI	2	78	0
MCI	2	65	0
MCI	1	79	0
MCI	2	70	0
MCI	1	66	0
MCI	2	71	0
MCI	2	75	1
MCI	1	65	0
MCI	2	77	0
MCI	1	76	1
MCI	2	63	0
MCI	1	70	1
MCI	2	66	0
MCI	1	79	0
MCI	1	68	0
MCI	1	80	0
MCI	1	82	1
MCI	2	74	1
MCI	2	63	0
MCI	2	51	1
MCI	2	65	0
MCI	2	79	0
MCI	2	62	0
MCI	1	76	0
MCI	1	76	1
MCI	2	59	0
MCI	2	76	0
MCI	2	67	1
MCI	1	75	1
MCI	2	70	1
MCI	1	80	0
MCI	2	62	0
MCI	2	66	0
MCI	2	70	0
MCI	1	73	1
MCI	2	77	0
MCI	1	77	0
MCI	1	53	0
MCI	2	68	0
MCI	2	62	0
MCI	2	69	1
MCI	1	55	0
MCI	2	83	0
MCI	2	59	0
MCI	2	57	0
MCI	1	71	0
MCI	2	47	0
MCI	2	68	0
MCI	2	75	0
MCI	2	71	1
MCI	2	75	0
MCI	2	78	1
MCI	2	68	1
MCI	2	78	0
MCI	1	73	0
MCI	NA	62	0
MCI	2	63	1
MCI	1	61	0
MCI	2	65	0
MCI	2	65	0
MCI	2	73	0
MCI	2	57	0
MCI	2	61	0
MCI	1	70	0
MCI	1	66	1
MCI	2	50	0
MCI	2	59	0
MCI	2	55	0
MCI	1	59	0
MCI	2	72	0
MCI	2	76	0
MCI	2	71	0
MCI	1	69	0
MCI	1	78	0
MCI	2	68	0
MCI	1	63	0
MCI	1	75	0
MCI	1	59	0
MCI	2	66	0
MCI	2	68	1
MCI	1	60	0
MCI	2	55	0
MCI	2	69	0
MCI	1	52	1
MCI	2	70	0
MCI	2	62	1
MCI	1	86	0
MCI	1	73	1
MCI	2	47	1
MCI	2	65	1
MCI	1	72	1
MCI	2	51	1
MCI	2	74	1
MCI	1	61	0
MCI	1	72	0
MCI	1	81	0
MCI	2	62	0
MCI	2	68	1
MCI	1	70	0
MCI	2	57	1
MCI	2	60	0
MCI	2	60	1
MCI	2	60	1
MCI	1	73	0
MCI	2	75	0
MCI	2	60	0
MCI	2	66	0
MCI	1	69	1
MCI	1	64	1
MCI	2	70	1
MCI	1	64	1
MCI	1	64	1
MCI	2	71	1
MCI	2	59	0
MCI	1	71	0
MCI	2	80	0
MCI	2	58	0
MCI	1	58	0
MCI	2	65	0
MCI	2	68	0
MCI	1	63	1
MCI	2	82	0
MCI	1	68	1
MCI	2	72	0
MCI	1	73	0
MCI	1	67	0
MCI	2	70	0
MCI	2	72	0
MCI	2	82	0
MCI	2	65	0
MCI	2	74	0
MCI	2	76	0
MCI	1	65	0
MCI	2	75	1
MCI	1	77	1
MCI	1	58	1
MCI	1	57	0
MCI	1	73	1
MCI	2	60	0
MCI	2	66	0
MCI	1	73	1
MCI	2	60	0
MCI	2	66	0
MCI	2	57	1
MCI	2	57	1
MCI	2	68	0
MCI	1	73	0
MCI	2	53	0
MCI	2	67	1
MCI	1	64	0
MCI	2	69	0
MCI	2	61	0
MCI	2	67	0
MCI	1	63	1
MCI	2	78	0
MCI	1	58	0
MCI	1	66	0
MCI	2	59	0
MCI	1	71	0
MCI	1	75	0
MCI	1	58	0
MCI	2	63	0
MCI	2	65	1
MCI	2	70	0
MCI	2	67	0
MCI	1	68	0
MCI	1	65	0
MCI	2	61	1
MCI	2	58	0
MCI	2	61	0
MCI	1	61	0
MCI	2	65	0
MCI	1	73	0
MCI	2	78	1
MCI	1	61	0
MCI	2	65	1
MCI	2	75	0
MCI	2	69	0
MCI	2	53	0
MCI	1	79	1
MCI	2	68	0
MCI	2	53	0
MCI	2	74	0
MCI	2	63	0
MCI	2	50	0
MCI	2	66	0
MCI	2	59	0
MCI	2	56	0
MCI	2	59	0
MCI	2	75	0
MCI	2	72	1
MCI	1	75	0
MCI	1	65	0
MCI	2	70	1
MCI	1	72	0
MCI	1	59	0
MCI	2	78	0
MCI	1	65	0
MCI	2	58	0
MCI	2	43	1
MCI	1	76	1
MCI	2	43	1
MCI	1	76	1
MCI	2	65	0
MCI	2	67	0
MCI	1	58	0
MCI	2	54	0
MCI	1	69	0
MCI	2	64	0
MCI	2	67	1
MCI	2	64	1
MCI	2	78	0
MCI	2	64	1
MCI	2	66	1
MCI	2	78	0
MCI	2	62	1
MCI	2	56	0
MCI	2	72	0
MCI	2	55	1
MCI	2	54	0
MCI	1	68	0
MCI	2	71	0
MCI	2	73	1
MCI	2	65	1
MCI	2	51	1
MCI	1	55	0
MCI	2	54	0
MCI	2	69	0
MCI	1	67	0
MCI	1	65	1
MCI	2	61	0
MCI	2	86	0
MCI	2	67	0
MCI	2	74	1
MCI	1	64	0
MCI	1	62	0
MCI	2	61	0
MCI	2	70	0
MCI	1	57	0
MCI	2	66	0
MCI	2	60	0
MCI	1	68	1
MCI	2	66	0
MCI	2	63	1
MCI	1	58	0
MCI	2	68	0
MCI	1	62	0
MCI	2	74	0
MCI	2	65	0
MCI	2	55	0
MCI	2	56	0
MCI	1	62	0
MCI	2	49	1
MCI	2	53	0
MCI	2	72	0
MCI	2	72	0
MCI	1	78	1
MCI	1	69	1
MCI	2	51	0
MCI	1	56	0
MCI	2	66	1
MCI	2	77	1
MCI	2	63	0
MCI	1	56	0
MCI	1	67	0
MCI	2	71	0
MCI	2	57	0
MCI	1	74	0
MCI	2	75	0
MCI	1	57	0
MCI	2	64	0
MCI	2	66	0
MCI	2	63	1
MCI	2	63	1
MCI	2	75	1
MCI	2	72	1
MCI	1	78	0
MCI	2	75	1
MCI	2	65	0
MCI	2	72	1
MCI	1	78	0
MCI	2	62	0
MCI	2	61	1
MCI	1	80	1
AD	2	58	0
AD	2	71	1
AD	1	73	0
AD	2	62	0
AD	2	62	0
AD	2	72	0
AD	1	59	0
AD	1	86	0
AD	2	80	0
AD	2	66	1
AD	2	68	0
AD	2	76	1
AD	2	76	1
AD	1	51	0
AD	2	80	0
AD	2	77	0
AD	2	82	1
AD	2	75	0
AD	1	64	0
AD	1	77	0
AD	1	64	1
AD	1	62	0
AD	2	68	0
AD	2	70	1
AD	1	79	0
AD	2	59	0
AD	2	76	0
AD	1	81	1
AD	1	80	1
AD	2	80	0
AD	2	53	0
AD	2	55	0
AD	2	82	0
AD	1	60	1
AD	2	84	1
AD	2	71	0
AD	1	72	1
AD	2	62	0
AD	2	84	0
AD	1	72	1
AD	1	73	1
AD	1	69	1
AD	1	69	0
AD	1	61	0
AD	1	83	0
AD	2	76	0
AD	1	78	0
AD	1	66	1
AD	2	70	1
AD	2	67	1
AD	2	53	0
AD	2	82	1
AD	1	77	0
AD	2	72	1
AD	1	68	1
AD	1	66	1
AD	1	76	0
AD	1	80	0
AD	1	64	0
AD	2	79	0
AD	1	88	0
AD	2	79	1
AD	2	69	1
AD	2	63	0
AD	1	64	0
AD	2	72	1
AD	2	68	1
AD	2	72	1
AD	2	79	1
AD	1	80	1
AD	2	87	0
AD	2	68	0
AD	1	65	0
AD	2	67	1
AD	1	69	1
AD	1	77	1
AD	2	70	1
AD	2	64	1
AD	2	79	1
AD	2	75	1
AD	1	75	0
AD	2	70	1
AD	1	78	1
AD	1	65	1
AD	1	56	0
AD	2	74	0
AD	2	80	1
AD	2	71	1
AD	1	74	1
AD	2	65	0
AD	2	67	1
AD	2	56	1
AD	1	74	1
AD	2	64	1
AD	1	77	0
AD	2	54	0
AD	2	73	0
AD	1	86	1
AD	2	63	0
AD	1	67	1
AD	2	61	0
AD	2	72	0
AD	2	80	1
AD	2	74	0
AD	2	74	1
AD	1	67	0
AD	2	76	1
AD	2	66	0
AD	2	72	1
AD	1	79	0
AD	2	74	0
AD	1	72	1
AD	2	70	1
AD	2	74	1
AD	1	64	0
AD	2	78	1
AD	2	75	1
AD	1	71	0
AD	2	70	1
AD	2	79	0
AD	1	60	1
AD	2	72	1
AD	1	78	0
AD	2	80	0
AD	2	77	1
AD	2	67	1
AD	2	46	0
AD	2	67	0
AD	2	75	0
AD	2	66	0
AD	2	86	0
AD	1	71	1
AD	1	66	0
AD	1	71	0
AD	NA	65	0
AD	NA	65	0
AD	1	76	1
AD	NA	65	0
AD	NA	65	0
AD	2	72	0
AD	2	71	0
AD	1	78	1
AD	2	79	1
AD	1	80	0
AD	2	78	0
AD	2	66	0
AD	1	69	0
AD	2	78	0
AD	2	60	0
AD	2	65	1
AD	2	75	0
AD	1	62	0
AD	2	50	0
AD	1	83	0
AD	2	59	1
AD	1	84	0
AD	1	80	0
AD	1	80	0
AD	2	67	0
AD	1	69	1
AD	1	61	0
AD	1	66	1
AD	2	66	0
AD	2	70	1
AD	2	78	1
AD	2	71	0
AD	2	78	1
AD	2	59	0
AD	1	55	1
AD	2	70	1
AD	2	57	0
AD	1	78	0
AD	2	64	1
AD	2	79	1
AD	1	58	1
AD	1	82	0
AD	1	53	0
AD	1	79	1
AD	2	57	0
AD	1	75	1
AD	1	68	0
AD	2	75	0
AD	1	76	1
AD	2	72	1
AD	1	76	1
AD	2	75	0
AD	2	58	0
AD	1	70	0
AD	2	63	0
AD	1	70	1
AD	2	77	1
AD	1	72	0
AD	2	57	0
AD	2	78	0
AD	2	62	0
AD	2	79	0
AD	2	62	0
AD	2	79	0
AD	2	57	1
AD	2	67	1
AD	1	78	0
AD	1	67	0
AD	2	70	1
AD	1	75	1
AD	1	70	0
AD	2	83	0
AD	1	70	0
AD	1	67	0
AD	1	71	0
AD	2	76	0
AD	1	70	0
AD	2	69	0
AD	2	68	0
AD	2	68	0
AD	2	70	1
AD	2	83	1
AD	2	65	1
AD	2	73	0
AD	2	57	1
AD	2	59	1
AD	1	67	1
AD	2	76	0
AD	2	79	1
AD	2	69	1
AD	1	76	0
AD	1	61	0
AD	2	71	0
AD	1	55	0
AD	2	79	0
AD	1	73	0
AD	2	77	0
AD	2	75	0
AD	1	56	0
AD	2	60	0
AD	2	84	0
AD	2	77	1
AD	2	69	1
AD	1	77	0
AD	2	70	1
AD	2	73	0
AD	1	74	1
AD	2	78	0
AD	2	81	1
AD	2	58	1
AD	1	68	1
AD	2	71	1
AD	1	80	0
AD	2	56	0
AD	1	73	1
AD	2	70	0
AD	1	64	1
AD	1	78	0
AD	1	69	1
AD	1	68	0
AD	2	76	0
AD	2	68	0
AD	2	70	1
AD	1	63	1
AD	1	68	0
AD	2	70	1
AD	1	66	0
AD	2	79	1
AD	2	69	1
AD	2	63	1
AD	2	66	1
AD	1	62	0
AD	2	64	1
AD	2	67	0
AD	2	77	1
AD	2	58	1
AD	2	65	0
AD	2	58	1
AD	2	76	1
AD	1	74	0
AD	2	80	0
AD	2	71	1
AD	1	80	1
AD	1	55	1
AD	1	68	0
AD	2	56	1
AD	2	69	1
AD	2	81	0
AD	1	70	0
AD	2	76	1
AD	2	61	1
AD	1	75	1
AD	1	78	1
AD	2	68	0
AD	1	74	1
AD	2	73	1
AD	2	60	0
AD	2	79	1
AD	2	70	1
AD	2	58	0
AD	2	74	1
AD	2	72	1
AD	2	78	0
AD	2	82	0
AD	1	76	1
AD	2	89	0
AD	1	41	1
AD	2	73	1
AD	1	71	1
AD	2	67	0
AD	2	73	1
AD	2	60	0
AD	2	78	0
AD	2	68	1
AD	2	80	0
AD	1	58	1
AD	1	67	0
AD	1	58	1
AD	1	71	1
AD	2	79	1
AD	2	71	1
AD	1	69	1
AD	1	65	0
AD	1	76	0
AD	1	80	1
AD	2	73	0
AD	1	76	1
AD	1	57	1
AD	1	64	0
AD	1	62	0
AD	2	53	1
AD	1	67	0
AD	1	64	1
AD	2	70	0
AD	2	66	0
AD	1	54	0
AD	2	66	0
AD	1	63	1
AD	2	67	0
AD	2	53	0
AD	2	68	0
AD	1	60	0
AD	2	78	1
AD	2	50	1
AD	2	64	1
AD	1	87	1
AD	2	73	1
AD	1	78	1
AD	2	76	0
AD	2	81	1
AD	2	59	1
AD	2	47	0
AD	2	60	0
AD	2	89	0
AD	2	75	1
AD	1	81	1
AD	2	61	1
AD	1	69	1
AD	2	65	1
AD	1	75	0
AD	1	73	1
AD	2	79	1
AD	1	78	1
AD	2	70	0
AD	1	75	1
AD	2	56	0
AD	2	54	0
AD	1	85	1
AD	2	76	0
AD	2	79	0
AD	1	62	1
AD	2	86	1
AD	1	85	1
AD	1	81	0
AD	1	70	0
AD	1	56	1
AD	2	72	1
AD	2	75	0
AD	2	72	1
AD	2	75	0
AD	1	70	1
AD	2	70	1
AD	2	83	0
AD	1	70	1
AD	2	70	1
AD	2	83	0
AD	2	67	0
AD	2	70	1
AD	2	70	1
AD	2	71	1
AD	1	62	0
AD	1	77	0
AD	2	75	0
SCD	2	62	0
SCD	1	69	0
SCD	2	65	0
SCD	1	77	1
SCD	1	57	0
SCD	1	75	0
SCD	1	60	0
SCD	2	67	0
SCD	2	60	0
SCD	2	63	0
SCD	2	60	1
SCD	1	73	0
SCD	2	74	0
SCD	2	55	0
SCD	2	63	0
SCD	2	51	0
SCD	2	61	0
SCD	1	68	0
SCD	2	70	0
SCD	2	56	1
SCD	1	75	1
SCD	2	62	0
SCD	2	72	0
SCD	2	75	0
SCD	2	74	0
SCD	2	57	0
SCD	2	59	0
SCD	2	58	0
SCD	2	60	0
SCD	1	68	0
SCD	2	58	0
SCD	2	65	1
SCD	1	63	1
SCD	2	78	0
SCD	1	65	1
SCD	2	61	0
SCD	2	66	0
SCD	2	58	0
SCD	2	65	0
SCD	2	60	0
SCD	2	57	0
SCD	2	61	0
SCD	2	60	0
SCD	2	58	0
SCD	1	56	0
SCD	2	61	0
SCD	2	70	0
SCD	2	57	0
SCD	2	67	0
SCD	1	71	1
SCD	2	76	0
SCD	1	71	0
SCD	1	63	0
SCD	1	72	0
SCD	2	66	0
SCD	2	72	0
SCD	1	69	1
SCD	2	72	0
SCD	2	61	1
SCD	2	52	1
SCD	2	77	0
SCD	2	72	0
SCD	2	57	0
SCD	2	61	0
SCD	2	56	0
SCD	1	75	1
SCD	1	56	0
SCD	2	69	0
SCD	2	55	1
SCD	2	78	1
SCD	2	56	0
SCD	2	53	0
SCD	2	60	0
SCD	2	69	0
SCD	2	61	0
SCD	2	69	0
SCD	1	62	0
SCD	2	80	0
SCD	1	56	0
SCD	1	80	0
SCD	2	64	0
SCD	2	65	1
SCD	2	60	0
SCD	2	64	1
SCD	2	65	0
SCD	2	71	0
SCD	2	66	0
SCD	2	54	1
SCD	1	57	0
SCD	2	59	1
SCD	1	56	0
SCD	2	74	0
SCD	2	66	0
SCD	2	68	0
SCD	2	57	0
SCD	1	65	0
SCD	1	72	0
SCD	2	69	0
SCD	2	70	1
SCD	2	70	1
SCD	2	64	0
SCD	1	63	1
SCD	2	55	1
SCD	1	68	0
SCD	1	75	0
SCD	2	70	0
SCD	2	70	0
SCD	2	50	1
SCD	2	70	0
SCD	2	56	0
SCD	2	72	0
SCD	1	62	0
SCD	2	64	0
SCD	2	57	0
SCD	1	73	0
SCD	1	71	0
SCD	2	51	1
SCD	2	65	0
SCD	2	58	0
SCD	2	80	0
SCD	2	68	0
SCD	2	51	0
SCD	2	69	1
SCD	1	64	0
SCD	1	63	1
SCD	2	54	1
SCD	1	63	0
SCD	2	73	0
SCD	2	72	0
SCD	2	72	0
SCD	2	54	1
SCD	2	61	0
SCD	1	62	0
SCD	1	72	0
SCD	2	63	0
SCD	1	67	0
SCD	2	74	1
SCD	2	61	0
SCD	1	63	0
SCD	2	56	0
SCD	1	67	0
SCD	2	54	0
SCD	1	54	0
SCD	2	71	0
SCD	2	73	0
SCD	2	55	0
SCD	2	67	0
SCD	2	61	0
SCD	2	64	0
SCD	2	72	0
SCD	2	80	1
SCD	1	76	0
SCD	1	73	1
SCD	1	56	0
SCD	2	62	0
SCD	1	67	0
SCD	2	64	0
SCD	2	70	1
SCD	2	73	0
SCD	2	61	0
SCD	2	52	1
SCD	2	52	0
SCD	1	65	0
SCD	2	61	0
SCD	1	50	0
SCD	1	55	0
SCD	2	69	0
SCD	2	52	0
SCD	1	55	0
SCD	2	69	0
SCD	2	52	0
SCD	1	65	0
SCD	1	67	0
SCD	2	67	0
SCD	2	59	0
SCD	2	71	0
SCD	1	68	0
SCD	2	78	0
SCD	2	64	0
SCD	2	61	0
SCD	2	63	0
SCD	2	66	1
SCD	2	53	0
SCD	2	55	0
SCD	2	58	0
SCD	2	67	0
SCD	2	50	0
SCD	2	77	0
SCD	1	67	0
SCD	1	64	0
SCD	1	68	0
SCD	2	72	1
SCD	2	66	0
SCD	1	74	0
SCD	2	58	1
SCD	2	53	0
SCD	2	62	0
SCD	2	65	0
SCD	2	55	1
SCD	1	69	0
SCD	2	57	0
SCD	1	56	0
SCD	2	77	0
SCD	2	62	0
SCD	2	66	0
SCD	1	54	0
SCD	1	68	0
SCD	2	53	0
SCD	2	72	0
SCD	2	57	0
SCD	1	74	0
SCD	1	72	0
SCD	1	63	0
SCD	2	66	1
SCD	1	62	0
SCD	2	57	0
SCD	2	63	0
SCD	2	78	0
SCD	1	71	1
SCD	2	62	0
SCD	1	64	0
SCD	2	70	0
SCD	2	69	0
SCD	2	61	1
SCD	2	72	0
SCD	2	59	0
SCD	2	65	0
SCD	2	54	0
SCD	2	74	0
SCD	2	65	0
SCD	1	55	0
SCD	2	47	0
SCD	2	55	1
SCD	2	63	0
SCD	2	65	0
SCD	2	63	0
SCD	2	75	1
SCD	1	81	0
SCD	1	73	0

## Sheet: fig 3f
	men	women	APOE-	APOE+	<=65 yr	>65 yr
GCDCA	0.413636	0.29084	0.290933		0.32254	0.320575
GDCA	0.432122		0.226723			0.295204
GCDCA/CDCA	0.744979		0.276223			0.474428
GDCA/DCA	2
GDCA/CA	0.515462
PriBA		0.260134
L-Valine		-0.31457	-0.21911		-0.30969
L-Leucine		-0.27559	-0.19602		-0.25835
L-Isoleucine		-0.24561			-0.30323
BCAAs		-0.31325	-0.21873		-0.31588
glutamate	-0.315853	-0.23955	-0.29168		-0.26744	-0.2582
glutamate/glutamine	-0.363683		-0.2546			-0.25422
glutamate/GABA			-0.224

## Sheet: fig 3g
men	SCD/CN	MCI/CN	AD/CN	SCD-MCI	SCD-AD	MCI-AD		women	SCD/CN	MCI/CN	AD/CN	SCD-MCI	SCD-AD	MCI-AD		APOE-	SCD/CN	MCI/CN	AD/CN	SCD-MCI	SCD-AD	MCI-AD		APOE+	SCD/CN	MCI/CN	AD/CN	SCD-MCI	SCD-AD	MCI-AD		<65	SCD/CN	MCI/CN	AD/CN	SCD-MCI	SCD-AD	MCI-AD		>=65	SCD/CN	MCI/CN	AD/CN	SCD-MCI	SCD-AD	MCI-AD
GCDCA	0.390301		0.663631			0.590781		GCDCA	0.266496	0.238849	0.253241					GCDCA	0.257489		0.402152			0.263985		GCDCA	0.57521		0.397272					GCDCA	0.500984	0.271645	0.36666					GCDCA			0.41318			0.288325
GDCA		0.336716	0.738169		0.447209			GDCA			0.287969			0.242497		GDCA			0.4495			0.309386		GDCA								GDCA		0.219354						GDCA			0.614021		0.401604	0.37687
GCDCA/CDCA	0.434057	0.428126	0.9			0.34953		GCDCA/CDCA	0.210948							GCDCA/CDCA	0.232601		0.464835			0.416502		GCDCA/CDCA								GCDCA/CDCA	0.265769							GCDCA/CDCA	0.288542	0.253617	0.871472			0.45121
GDCA/DCA		0.309847	1		1	0.9		GDCA/DCA			1			0.998257		GDCA/DCA			1		0.9	0.9		GDCA/DCA								GDCA/DCA			1		0.9			GDCA/DCA			1		1	1
GDCA/CA		0.524879	0.523762					GDCA/CA			0.294994					GDCA/CA			0.426203		0.303045	0.270829		GDCA/CA								GDCA/CA		0.247029		0.297435				GDCA/CA			0.536354
PriBA						0.456485		PriBA	0.199686	0.219207	0.23246					PriBA			0.302504					PriBA								PriBA	0.403942	0.226902	0.292159					PriBA
L-Valine								L-Valine	-0.481258	-0.203575	-0.28003	0.262055				L-Valine	-0.263294		-0.215017					L-Valine								L-Valine	-0.348459		-0.355779	0.278715				L-Valine		-0.251622
L-Leucine					-0.348342			L-Leucine	-0.379708		-0.263333					L-Leucine			-0.264122					L-Leucine								L-Leucine			-0.406525					L-Leucine
L-Isoleucine								L-Isoleucine	-0.547259		-0.265115	0.510334				L-Isoleucine	-0.270516		-0.230982					L-Isoleucine								L-Isoleucine	-0.281328		-0.472209			-0.355787		L-Isoleucine
BCAAs					-0.334246			BCAAs	-0.487346		-0.286954	0.28736				BCAAs	-0.250831		-0.248333					BCAAs								BCAAs	-0.305213		-0.425263					BCAAs
glutamate		-0.416485	-0.474144		-0.469989			glutamate		-0.237634	-0.425248		-0.34131	-0.240125		glutamate		-0.383014	-0.54544	-0.284649	-0.470322			glutamate								glutamate			-0.451191		-0.458649			glutamate		-0.382221	-0.404656		-0.358158
glutamate/glutamine		-0.342599	-0.467536					glutamate/glutamine		-0.226046	-0.404659		-0.369584	-0.210638		glutamate/glutamine		-0.354848	-0.438219	-0.2614	-0.353443			glutamate/glutamine			-0.398288		-0.353986	-0.329609		glutamate/glutamine			-0.444506		-0.491786	-0.338119		glutamate/glutamine		-0.364402	-0.38427
glutamate/GABA		-0.345831	-0.441127		-0.522062			glutamate/GABA			-0.254249					glutamate/GABA		-0.277989	-0.462233	-0.236661	-0.445632			glutamate/GABA			5					glutamate/GABA			-0.344001		-0.363521			glutamate/GABA		-0.339704	-0.253109		-0.278506

## Sheet: fig 4 abc
glutamate	Ab-(all)	Ab+(all)	Ab-(CN+SCD)	Ab+(CN+SCD)	Ab-(MCI+AD)	Ab+(MCI+AD)			glutamate/glutamine	Ab-(all)	Ab+(all)	Ab-(CN+SCD)	Ab+(CN+SCD)	Ab-(MCI+AD)	Ab+(MCI+AD)			glutamate/GABA	Ab-(all)	Ab+(all)	Ab-(CN+SCD)	Ab+(CN+SCD)	Ab-(MCI+AD)	Ab+(MCI+AD)
	29.9843	41.8452	29.9843	41.8452	34.7046	35.0862				0.0475901	0.0669204	0.0475901	0.0669204	0.0520194	0.0701724				69.8	87.05	69.8	87.05	69.34	73.31
	37.3481	30.1362	37.3481	30.1362	28.9094	39.8017				0.056915	0.0532554	0.056915	0.0532554	0.0445701	0.0663361				69.26	74.95	69.26	74.95	61.11	78.21
	49.0133	30.01	49.0133	30.01	52.1456	15.1				0.0814673	0.0390642	0.0814673	0.0390642	0.0906546	0.0285714				116.27	49.27	116.27	49.27	120.8	44.67
	42.4854	28.01	42.4854	28.01	51.9115	15.1				0.106214	0.15	0.106214	0.15	0.0877645	0.0282389				84.23	150.01	84.23	150.01	112.28	40.67
	46.5527	38.01	46.5527	38.01	39.3437	29.0726				0.0804597	0.05	0.0804597	0.05	0.056668	0.0396486				119.77	141.14	119.77	141.14	94.33	71.28
	54.9679	80.01	54.9679	80.01	34.7647	21.242				0.0688797	0.04	0.0688797	0.04	0.0695294	0.0360468				98.51	118.33	98.51	118.33	50.26	60.01
	38.833	28.1831	38.833	28.1831	20.1081	31.6167				0.053301	0.0722937	0.053301	0.0722937	0.0307807	0.0540569				77.49	69.07	77.49	69.07	64.66	60.39
	36.8681	42.3709	36.8681	42.3709	35.8	33.815				0.0608474	0.0639613	0.0608474	0.0639613	0.0292383	0.0477061				85.85	150.01	85.85	150.01	65.84	63.66
	32.3287	46.1852	32.3287	46.1852	20.2105	28.2689				0.042863	0.0791747	0.042863	0.0791747	0.0431661	0.0445187				76.87	98.6	76.87	98.6	150.01	69.97
	20.9639	30.6172	20.9639	30.6172	23.7705	37.3797				0.0336288	0.0518992	0.0336288	0.0518992	0.0375751	0.0889994				48.76	93.72	48.76	93.72	58.48	96.77
	31.7653	25.01	31.7653	25.01	34.0724	49.5913				0.0550873	0.0320423	0.0550873	0.0320423	0.0545445	0.0755426				73.01	34.69	73.01	34.69	105.25	82.34
	29.9636	27.475	29.9636	27.475	29.7945	24.7606				0.0401213	0.0420212	0.0401213	0.0420212	0.0496575	0.0550235				56.55	60.78	56.55	60.78	98.3	62.7
	31.2739	57.0439	31.2739	57.0439	26.4271	33.1				0.0615012	0.11	0.0615012	0.11	0.0423027	0.0305387				68.68	129.8	68.68	129.8	65.37	111.2
	31.4244	17.0619	31.4244	17.0619	24.9874	22.5366				0.0407984	0.0373055	0.0407984	0.0373055	0.0473135	0.0420372				77.03	42.08	77.03	42.08	75.44	54.22
	49.1623	28.073	49.1623	28.073	40.7813	38.2218				0.0710944	0.0631013	0.0710944	0.0631013	0.0626348	0.0573872				99.97	83.2	99.97	83.2	120.01	86.27
	54.8261	19.9413	54.8261	19.9413	56.6412	15.1				0.0871332	0.0345278	0.0871332	0.0345278	0.0871403	0.0345083				115.23	56.84	115.23	56.84	165.22	169.74
	30.3196	40.1957	30.3196	40.1957	47.4812	40.1				0.0524504	0.09	0.0524504	0.09	0.0778267	0.0666667				97.63	97.4	97.63	97.4	110.32	60.01
	27.5494	25.2108	27.5494	25.2108	38.814	33.4491				0.0533208	0.0415674	0.0533208	0.0415674	0.0562294	0.0477845				62.11	50.06	62.11	50.06	83.04	71.88
	51.8879	18.3624	51.8879	18.3624	27.8045	28.7932				0.0670655	0.0244091	0.0670655	0.0244091	0.0533866	0.0472585				95.31	40.81	95.31	40.81	70.95	63.83
	30.3686	27.3681	30.3686	27.3681	46.6261	44.8942				0.0416013	0.038494	0.0416013	0.038494	0.0714203	0.075992				58.72	62.2	58.72	62.2	94.01	105.99
	25.5999	41.6202	25.5999	41.6202	38.1716	41.7561				0.0390247	0.0628247	0.0390247	0.0628247	0.0684495	0.0596516				57.66	81.34	57.66	81.34	89.09	114.07
	21.7143	51.8717	21.7143	51.8717	45.1418	45.9874				0.035024	0.0742266	0.035024	0.0742266	0.0614433	0.0590636				51.61	160.01	51.61	160.01	88.76	109.47
	47.8427	39.6966	47.8427	39.6966	36.3439	46.4771				0.0680077	0.0793338	0.0680077	0.0793338	0.0586609	0.0587304				111.35	98.83	111.35	98.83	118.91	101.66
	50.01	37.5182	50.01	37.5182	22.1097	60.1				0.101325	0.0725517	0.101325	0.0725517	0.0357328	0.0328016				223.41	84.15	223.41	84.15	45.22	70.01
	67.25	58.8841	67.25	58.8841	35.0395	20.3902				0.0834576	0.0872108	0.0834576	0.0872108	0.0527643	0.0343197				147.37	80.01	147.37	80.01	81.83	49.99
	24.9924	24.2388	24.9924	24.2388	51.0906	53.8121				0.0581218	0.0358875	0.0581218	0.0358875	0.0900313	0.0768744				44.79	56.55	44.79	56.55	101.29	115.13
	47.1373	33.9071	47.1373	33.9071	35.8	21.6398				0.0699364	0.0513745	0.0699364	0.0513745	0.0394051	0.0288531				112.23	72.64	112.23	72.64	41.38	50.01
	43.5775	39.6983	43.5775	39.6983	21.9722	41.1049				0.0695084	0.0668622	0.0695084	0.0668622	0.0344518	0.0674293				92.55	95.08	92.55	95.08	54.55	107.75
	34.7986	32.8584	34.7986	32.8584	51.9347	22.5526				0.0570373	0.0478449	0.0570373	0.0478449	0.0855543	0.0318318				75.54	62.98	75.54	62.98	127.59	48.5
	38.3103	39.1411	38.3103	39.1411	55.0846	32.3287				0.063027	0.0707913	0.063027	0.0707913	0.0742754	0.0490817				157.86	80.16	157.86	80.16	106.95	65.3
	33.376	25.01	33.376	25.01	52.0227	20.8287				0.0534263	0.0247301	0.0534263	0.0247301	0.0663117	0.029478				54.94	39.24	54.94	39.24	88.52	54.2
	50.9042	48.01	50.9042	48.01	31.4612	33.1				0.0763028	0.0428507	0.0763028	0.0428507	0.0531651	0.0905502				165.1	83.76	165.1	83.76	57.56	101
	58.837	21.8502	58.837	21.8502	44.4384	29.1384				0.101155	0.0413014	0.101155	0.0413014	0.0789045	0.0382107				213	57.74	213	57.74	90.87	60.88
	25.9954	50.7345	25.9954	50.7345	39.7372	28.113				0.0417048	0.12	0.0417048	0.12	0.0586768	0.0386792				54.01	170.01	54.01	170.01	79.91	60.41
	29.6741	31.3519	29.6741	31.3519	54.2337	14.5879				0.0634587	0.0610751	0.0634587	0.0610751	0.0770834	0.0218733				79.96	64.97	79.96	64.97	115.81	42.86
	53.5745	39.796	53.5745	39.796	26.449	21.6708				0.109634	0.1073	0.109634	0.1073	0.0438872	0.0429802				172.98	70.01	172.98	70.01	53.48	47.07
	44.5803	34.6997	44.5803	34.6997	28.0287	35.4154				0.0697007	0.0638031	0.0697007	0.0638031	0.0462258	0.0661688				87.55	74.13	87.55	74.13	59.38	68.8
	25.0564	51.0666	25.0564	51.0666	39.6292	30.5265				0.0443179	0.0455921	0.0443179	0.0455921	0.070533	0.0535778				57.02	103.54	57.02	103.54	101.29	86.33
	38.2229	35.01	38.2229	35.01	45.2756	54.3839				0.0711687	0.0447942	0.0711687	0.0447942	0.0792267	0.0409575				94.48	84	94.48	84	149.4	120.57
	34.2394	48.7006	34.2394	48.7006	22.7778	40.1				0.0637634	0.0771566	0.0637634	0.0771566	0.0325397	0.0785353				94.97	180.01	94.97	180.01	51.35	89.1
	45.1686	48.01	45.1686	48.01	46.2134	21.1				0.0853575	0.0291836	0.0853575	0.0291836	0.0770224	0.0302228				129.06	36.65	129.06	36.65	71.76	58.59
	41.1661	57.2317	41.1661	57.2317	26.491	53.0532				0.0726305	0.13	0.0726305	0.13	0.0388913	0.0317864				78.07	118.58	78.07	118.58	61.72	76.6
	41.1161	17.5884	41.1161	17.5884	37.4519	21.1				0.0569946	0.0586122	0.0569946	0.0586122	0.0735846	0.0288965				98.28	47.39	98.28	47.39	79.1	50
	55.7224	35.0862	55.7224		35.8	43.938				0.0920117	0.0701724	0.0920117		0.0266993	0.0569209				127.02	73.31	127.02		130	69.24
	49.621	39.8017	49.621		29.7307	20.1				0.0823387	0.0663361	0.0823387		0.0660683	0.025429				119.35	78.21	119.35		63.01	52.37
	23.296	15.1	23.296		45.9946	38.8568				0.0373033	0.0285714	0.0373033		0.0665148	0.057418				53.49	44.67	53.49		108.28	94.48
	31.284	15.1	31.284		29.1653	28.182				0.0783587	0.0282389	0.0783587		0.0359341	0.0499967				106.2	40.67	106.2		61.27	66.62
	39.5283	29.0726	39.5283		23.7613	33.8285				0.0605802	0.0396486	0.0605802		0.0396022	0.0518774				93.7	71.28	93.7		50.9	65.57
	33.6881	21.242	33.6881		32.7488	20.1				0.068542	0.0360468	0.068542		0.0569659	0.0431179				79.06	60.01	79.06		80.43	76.6
	36.0549	31.6167	36.0549		21.9433	23.3978				0.0558452	0.0540569	0.0558452		0.0365722	0.103425				77.37	60.39	77.37		48.43	66.88
	40.6831	33.815	40.6831		18.6224	38.3493				0.0693278	0.0477061	0.0693278		0.0284198	0.0578519				108.34	63.66	108.34		59.19	108.23
	44.4516	28.2689	44.4516		31.3179	22.1992				0.0919021	0.0445187	0.0919021		0.042623	0.0463872				88.11	69.97	88.11		77.49	64.68
	38.4814	37.3797	38.4814		75.2951	33.4331				0.0594345	0.0889994	0.0594345		0.131705	0.0677511				83.99	96.77	83.99		141.08	88.78
	23.5922	49.5913	23.5922		42.2951	25.3768				0.0393203	0.0755426	0.0393203		0.0775003	0.0377444				42.36	82.34	42.36		100.98	67.83
	36.8777	24.7606	36.8777		25.2375	33.9102				0.0485555	0.0550235	0.0485555		0.0350822	0.0484543				76.73	62.7	76.73		58.29	94.34
	64.5019	33.1	64.5019		20.4955	21.1				0.097728	0.0305387	0.097728		0.0514076	0.0314713				139.67	111.2	139.67		76.1	44.43
	52.5586	22.5366	52.5586		32.9365	33.1866				0.108077	0.0420372	0.108077		0.0527041	0.054441				151.1	54.22	151.1		91.62	84.91
	63.7125	38.2218	63.7125		32.3273	31.575				0.141583	0.0573872	0.141583		0.0510022	0.050979				184.42	86.27	184.42		85.98	69.43
	33.2029	15.1	33.2029		30.5647	29.7203				0.059004	0.0345083	0.059004		0.0627057	0.0467612				82.38	169.74	82.38		68.1	77.76
	44.5341	40.1	44.5341		23.0013	28.2852				0.0647459	0.0666667	0.0647459		0.0353754	0.0438706				95.94	60.01	95.94		51.98	68.01
	41.2866	33.4491	41.2866		42.2039	42.9796				0.103216	0.0477845	0.103216		0.0966403	0.0639823				81.33	71.88	81.33		92.06	98.11
	43.5156	28.7932	43.5156		44.8659	32.1103				0.0632707	0.0472585	0.0632707		0.0680429	0.065457				136.64	63.83	136.64		90.64	68.63
	34.4357	44.8942	34.4357		20.6447	30.4714				0.0594896	0.075992	0.0594896		0.0391376	0.0453278				66.45	105.99	66.45		57.38	91.95
	37.6881	41.7561	37.6881		25.4967	40.2161				0.0717285	0.0596516	0.0717285		0.0404816	0.0653662				70.64	114.07	70.64		64.23	116.72
	58.9603	45.9874	58.9603		48.8481	23.4577				0.087255	0.0590636	0.087255		0.108551	0.0417231				116.85	109.47	116.85		103.66	55.84
	32.8328	46.4771	32.8328		51.236	28.9461				0.057247	0.0587304	0.057247		0.0872034	0.0512813				94.37	101.66	94.37		106.09	64.04
	27.001	60.1	27.001		38.1647	33.614				0.0398799	0.0328016	0.0398799		0.0511049	0.0605537				55.91	70.01	55.91		94.14	84.57
	52.044	20.3902	52.044		36.4704	31.007				0.124524	0.0343197	0.124524		0.0761096	0.058988				132.03	49.99	132.03		95.61	68.7
	23.5988	53.8121	23.5988		39.1788	39.2888				0.0436331	0.0768744	0.0436331		0.0622337	0.0728376				60.76	115.13	60.76		83.88	86.74
	33.5982	21.6398	33.5982		38.2032	28.1544				0.056131	0.0288531	0.056131		0.0568828	0.0444917				91.05	50.01	91.05		94.84	69
	41.8925	41.1049	41.8925		40.0038	35.5945				0.0719925	0.0674293	0.0719925		0.0698535	0.058399				118.44	107.75	118.44		100.6	87.29
	27.8682	22.5526	27.8682		27.4579	23.2909				0.0476443	0.0318318	0.0476443		0.0375336	0.029611				62.63	48.5	62.63		71.02	53.6
	20.3074	32.3287	20.3074		35.8	23.0424				0.0371014	0.0490817	0.0371014		0.0261969	0.0461039				55.08	65.3	55.08		90.01	61.16
	42.972	20.8287	42.972		20.2875	25.0182				0.0715041	0.029478	0.0715041		0.0328426	0.034684				115.79	54.2	115.79		47.3	65.09
	28.0879	33.1	28.0879		52.4466	31.5843				0.0527959	0.0905502	0.0527959		0.131116	0.0556188				86.76	101	86.76		121.99	78.29
	34.6198	29.1384	34.6198		20.8565	21.1048				0.0570709	0.0382107	0.0570709		0.0386604	0.0264052				72.53	60.88	72.53		49.24	44.47
	29.9734	28.113	29.9734		52.2828	37.4686				0.0619323	0.0386792	0.0619323		0.105657	0.0598201				73.91	60.41	73.91		103.35	93.24
	28.3305	14.5879	28.3305		24.0577					0.0512907	0.0218733	0.0512907		0.0386123					66.61	42.86	66.61		53.65
	30.6032	21.6708	30.6032		24.9838					0.0437462	0.0429802	0.0437462		0.0343127					56.13	47.07	56.13		87.13
	28.1308	35.4154	28.1308		24.1009					0.0426609	0.0661688	0.0426609		0.0482018					77.74	68.8	77.74		56
	31.9322	30.5265	31.9322							0.0618158	0.0535778	0.0618158							138.93	86.33	138.93
	28.1886	54.3839	28.1886							0.0402543	0.0409575	0.0402543							74.14	120.57	74.14
	46.4343	40.1	46.4343							0.0641263	0.0785353	0.0641263							101.32	89.1	101.32
	37.2227	21.1	37.2227							0.0636167	0.0302228	0.0636167							77.67	58.59	77.67
	41.1367	53.0532	41.1367							0.0604664	0.0317864	0.0604664							93.99	76.6	93.99
	32.3584	21.1	32.3584							0.0684212	0.0288965	0.0684212							56.84	50	56.84
	28.9591	43.938	28.9591							0.0517464	0.0569209	0.0517464							55.38	69.24	55.38
	53.1319	20.1	53.1319							0.093031	0.025429	0.093031							100.63	52.37	100.63
	76.0514	38.8568	76.0514							0.0998854	0.057418	0.0998854							146.49	94.48	146.49
	47.5611	28.182	47.5611							0.0741299	0.0499967	0.0741299							81.77	66.62	81.77
	29.3938	33.8285	29.3938							0.0504444	0.0518774	0.0504444							54.85	65.57	54.85
	39.8903	20.1	39.8903							0.0728243	0.0431179	0.0728243							91.86	76.6	91.86
	40.8403	23.3978	40.8403							0.0507212	0.103425	0.0507212							87.69	66.88	87.69
	53.935	38.3493	53.935							0.0940426	0.0578519	0.0940426							94.87	108.23	94.87
	54.4246	22.1992	54.4246							0.0828063	0.0463872	0.0828063							126.43	64.68	126.43
	51.9655	33.4331	51.9655							0.0844454	0.0677511	0.0844454							113.24	88.78	113.24
	26.9367	25.3768	26.9367							0.0427522	0.0377444	0.0427522							60.53	67.83	60.53
	32.2646	33.9102	32.2646							0.0563974	0.0484543	0.0563974							76.06	94.34	76.06
	21.74	21.1	21.74							0.0388505	0.0314713	0.0388505							47.68	44.43	47.68
	34.993	33.1866	34.993							0.0582517	0.054441	0.0582517							86.59	84.91	86.59
	22.4954	31.575	22.4954							0.0425796	0.050979	0.0425796							49.85	69.43	49.85
	38.1312	29.7203	38.1312							0.0595453	0.0467612	0.0595453							100.41	77.76	100.41
	30.2377	28.2852	30.2377							0.0456738	0.0438706	0.0456738							88.08	68.01	88.08
	34.1315	42.9796	34.1315							0.0599936	0.0639823	0.0599936							117.59	98.11	117.59
	67.5185	32.1103	67.5185							0.141714	0.065457	0.141714							188.57	68.63	188.57
	16.3341	30.4714	16.3341							0.0319973	0.0453278	0.0319973							47.54	91.95	47.54
	25.6724	40.2161	25.6724							0.0367703	0.0653662	0.0367703							58.63	116.72	58.63
	30.2707	23.4577	30.2707							0.0591342	0.0417231	0.0591342							64.31	55.84	64.31
	31.9589	28.9461	31.9589							0.0622575	0.0512813	0.0622575							81.87	64.04	81.87
	35.0856	33.614	35.0856							0.0637678	0.0605537	0.0637678							81.32	84.57	81.32
	31.3263	31.007	31.3263							0.0609335	0.058988	0.0609335							86.81	68.7	86.81
	25.228	39.2888	25.228							0.0389034	0.0728376	0.0389034							59.09	86.74	59.09
	41.1985	28.1544	41.1985							0.082067	0.0444917	0.082067							103.18	69	103.18
	28.4304	35.5945	28.4304							0.0434521	0.058399	0.0434521							66.45	87.29	66.45
	41.1498	23.2909	41.1498							0.0718881	0.029611	0.0718881							94.6	53.6	94.6
	45.2445	23.0424	45.2445							0.0921519	0.0461039	0.0921519							99.92	61.16	99.92
	44.257	25.0182	44.257							0.0829973	0.034684	0.0829973							100.74	65.09	100.74
	36.4005	31.5843	36.4005							0.0591082	0.0556188	0.0591082							91.14	78.29	91.14
	29.8054	21.1048	29.8054							0.0591833	0.0264052	0.0591833							64.49	44.47	64.49
	63.0469	37.4686	63.0469							0.104137	0.0598201	0.104137							134.21	93.24	134.21
	55.1		55.1							0.11294		0.11294							126.09		126.09
	26.9774		26.9774							0.0437408		0.0437408							63.36		63.36
	33.5246		33.5246							0.0536918		0.0536918							77.94		77.94
	37.9872		37.9872							0.0634604		0.0634604							81.39		81.39
	47.2349		47.2349							0.067267		0.067267							127.44		127.44
	47.853		47.853							0.101568		0.101568							82.43		82.43
	48.1884		48.1884							0.0905319		0.0905319							114.93		114.93
	62.1262		62.1262							0.0855419		0.0855419							145.92		145.92
	75.01		75.01							0.123549		0.123549							174.36		174.36
	22.5052		22.5052							0.0406045		0.0406045							59.63		59.63
	19.6727		19.6727							0.0318942		0.0318942							47.03		47.03
	45.88		45.88							0.0888352		0.0888352							108.85		108.85
	32.6103		32.6103							0.0604123		0.0604123							73.99		73.99
	45.3689		45.3689							0.0715022		0.0715022							120.65		120.65
	51.6976		51.6976							0.0684789		0.0684789							163.23		163.23
	23.2696		23.2696							0.0331034		0.0331034							53.63		53.63
	39.7324		39.7324							0.0681883		0.0681883							102.08		102.08
	29.7719		29.7719							0.0473389		0.0473389							70.25		70.25
	22.3462		22.3462							0.0513617		0.0513617							57.15		57.15
	36.8494		36.8494							0.0472252		0.0472252							76.11		76.11
	29.9931		29.9931							0.0385439		0.0385439							83.78		83.78
	70.6073		70.6073							0.160448		0.160448							130.44		130.44
	31.0316		31.0316							0.0620632		0.0620632							56.1		56.1
	34.0625		34.0625							0.0622648		0.0622648							77.84		77.84
	28.5219		28.5219							0.0547791		0.0547791							67.88		67.88
	42.9555		42.9555							0.0553547		0.0553547							98.29		98.29
	27.5061		27.5061							0.0505877		0.0505877							66.99		66.99
	47.1055		47.1055							0.0897881		0.0897881							101.1		101.1
	50.1521		50.1521							0.0974667		0.0974667							96.34		96.34
	61.4308		61.4308							0.0762973		0.0762973							113.57		113.57
	26.7802		26.7802							0.0537496		0.0537496							55.61		55.61
	20.8808		20.8808							0.0384258		0.0384258							45.27		45.27
	42.962		42.962							0.0644455		0.0644455							104.66		104.66
	44.6478		44.6478							0.0746335		0.0746335							77.2		77.2
	49.783		49.783							0.0983302		0.0983302							126.06		126.06
	47.0322		47.0322							0.0782878		0.0782878							100.52		100.52
	26.4729		26.4729							0.0347869		0.0347869							60.79		60.79
	29.7067		29.7067							0.0522638		0.0522638							70.22		70.22
	35.4768		35.4768							0.048511		0.048511							79.28		79.28
	49.353		49.353							0.0891129		0.0891129							145.75		145.75
	43.806		43.806							0.0719408		0.0719408							72.99		72.99
	15.2798		15.2798							0.0284535		0.0284535							27.17		27.17
	39.4356		39.4356							0.0616758		0.0616758							139.25		139.25
	40.6687		40.6687							0.0880649		0.0880649							118.98		118.98
	39.2371		39.2371							0.0868914		0.0868914							88.44		88.44
	29.5173		29.5173							0.0610428		0.0610428							59.43		59.43
	35.6468		35.6468							0.0714882		0.0714882							119.37		119.37
	33.165		33.165							0.0572808		0.0572808							79.68		79.68
	27.6098		27.6098							0.052794		0.052794							75.02		75.02
	35.819		35.819							0.0802324		0.0802324							75.53		75.53
	26.3061		26.3061							0.0449698		0.0449698							69.86		69.86
	14.0242		14.0242							0.0257437		0.0257437							43.45		43.45
	24.6855		24.6855							0.0469201		0.0469201							60.51		60.51
	36.5191		36.5191							0.06945		0.06945							84.94		84.94
	39.6983		39.6983							0.0768298		0.0768298							98.78		98.78
	20.9321		20.9321							0.0428771		0.0428771							50.13		50.13
	26.4211		26.4211							0.0366713		0.0366713							58.76		58.76
	31.3837		31.3837							0.0575842		0.0575842							86.87		86.87
	24.5686		24.5686							0.0409767		0.0409767							59.45		59.45
	52.5384		52.5384							0.0729473		0.0729473							116.57		116.57
	56.4894		56.4894							0.100852		0.100852							152.3		152.3
	36.8813		36.8813							0.0555834		0.0555834							67.07		67.07
	56.1315		56.1315							0.114429		0.114429							152.19		152.19
	40.2707		40.2707							0.0676678		0.0676678							106.01		106.01
	34.3038		34.3038							0.0428471		0.0428471							88.79		88.79
	45.3481		45.3481							0.075164		0.075164							97.27		97.27
	21.3002		21.3002							0.0333471		0.0333471							75.1		75.1
	61.156		61.156							0.109645		0.109645							135.24		135.24
	17.7332		17.7332							0.0316854		0.0316854							43.79		43.79
	36.8374		36.8374							0.0529691		0.0529691							97.42		97.42
	42.2617		42.2617							0.0760059		0.0760059							75.43		75.43
	44.5545		44.5545							0.0724128		0.0724128							103.34		103.34
	34.7133		34.7133							0.0500719		0.0500719							74.63		74.63
	36.7813		36.7813							0.0523001		0.0523001							82.65		82.65
	77.0827		77.0827							0.154814		0.154814							181.83		181.83
	31.5123		31.5123							0.0407278		0.0407278							77.47		77.47
	72.365		72.365							0.143874		0.143874							196.77		196.77
	24.4827		24.4827							0.0353828		0.0353828							77.71		77.71
	36.726		36.726							0.0547584		0.0547584							88.04		88.04
	28.9867		28.9867							0.0442088		0.0442088							67.89		67.89
	43.3683		43.3683							0.0612493		0.0612493							100.56		100.56
	44.1888		44.1888							0.0669036		0.0669036							102.22		102.22
	58.7558		58.7558							0.0843529		0.0843529							123.33		123.33
	26.9077		26.9077							0.0447014		0.0447014							68.12		68.12
	35.3634		35.3634							0.0705653		0.0705653							83.86		83.86
	26.7008		26.7008							0.0403728		0.0403728							61.86		61.86
	42.2361		42.2361							0.0645656		0.0645656							95.93		95.93
	50.9094		50.9094							0.0695817		0.0695817							124.56		124.56
	53.3293		53.3293							0.0928481		0.0928481							126.63		126.63
	39.2468		39.2468							0.070364		0.070364							88.47		88.47
	55.6108		55.6108							0.072711		0.072711							122.23		122.23
	55.8049		55.8049							0.105113		0.105113							124.44		124.44
	24.7005		24.7005							0.0338906		0.0338906							58.77		58.77
	70.0341		70.0341							0.0989322		0.0989322							162.05		162.05
	36.5933		36.5933							0.0674035		0.0674035							80.63		80.63
	14.3967		14.3967							0.0224785		0.0224785							30.49		30.49
	58.0846		58.0846							0.104214		0.104214							154.94		154.94
	24.8722		24.8722							0.0358168		0.0358168							92.33		92.33
	28.3955		28.3955							0.062044		0.062044							71.45		71.45
	28.5946		28.5946							0.0343511		0.0343511							62.05		62.05
	49.7243		49.7243							0.0680404		0.0680404							107.84		107.84
	34.7046									0.0520194									69.34
	28.9094									0.0445701									61.11
	52.1456									0.0906546									120.8
	51.9115									0.0877645									112.28
	39.3437									0.056668									94.33
	34.7647									0.0695294									50.26
	20.1081									0.0307807									64.66
	35.8									0.0292383									65.84
	20.2105									0.0431661									150.01
	23.7705									0.0375751									58.48
	34.0724									0.0545445									105.25
	29.7945									0.0496575									98.3
	26.4271									0.0423027									65.37
	24.9874									0.0473135									75.44
	40.7813									0.0626348									120.01
	56.6412									0.0871403									165.22
	47.4812									0.0778267									110.32
	38.814									0.0562294									83.04
	27.8045									0.0533866									70.95
	46.6261									0.0714203									94.01
	38.1716									0.0684495									89.09
	45.1418									0.0614433									88.76
	36.3439									0.0586609									118.91
	22.1097									0.0357328									45.22
	35.0395									0.0527643									81.83
	51.0906									0.0900313									101.29
	35.8									0.0394051									41.38
	21.9722									0.0344518									54.55
	51.9347									0.0855543									127.59
	55.0846									0.0742754									106.95
	52.0227									0.0663117									88.52
	31.4612									0.0531651									57.56
	44.4384									0.0789045									90.87
	39.7372									0.0586768									79.91
	54.2337									0.0770834									115.81
	26.449									0.0438872									53.48
	28.0287									0.0462258									59.38
	39.6292									0.070533									101.29
	45.2756									0.0792267									149.4
	22.7778									0.0325397									51.35
	46.2134									0.0770224									71.76
	26.491									0.0388913									61.72
	37.4519									0.0735846									79.1
	35.8									0.0266993									130
	29.7307									0.0660683									63.01
	45.9946									0.0665148									108.28
	29.1653									0.0359341									61.27
	23.7613									0.0396022									50.9
	32.7488									0.0569659									80.43
	21.9433									0.0365722									48.43
	18.6224									0.0284198									59.19
	31.3179									0.042623									77.49
	75.2951									0.131705									141.08
	42.2951									0.0775003									100.98
	25.2375									0.0350822									58.29
	20.4955									0.0514076									76.1
	32.9365									0.0527041									91.62
	32.3273									0.0510022									85.98
	30.5647									0.0627057									68.1
	23.0013									0.0353754									51.98
	42.2039									0.0966403									92.06
	44.8659									0.0680429									90.64
	20.6447									0.0391376									57.38
	25.4967									0.0404816									64.23
	48.8481									0.108551									103.66
	51.236									0.0872034									106.09
	38.1647									0.0511049									94.14
	36.4704									0.0761096									95.61
	39.1788									0.0622337									83.88
	38.2032									0.0568828									94.84
	40.0038									0.0698535									100.6
	27.4579									0.0375336									71.02
	35.8									0.0261969									90.01
	20.2875									0.0328426									47.3
	52.4466									0.131116									121.99
	20.8565									0.0386604									49.24
	52.2828									0.105657									103.35
	24.0577									0.0386123									53.65
	24.9838									0.0343127									87.13
	24.1009									0.0482018									56

[truncated: 10 more sheets: fig 5 abcdefg, fig 5 h, fig 6 ab, fig 7b, fig 7c, fig S1, fig S2, fig S3, fig S5, fig S6]
